# Supplementary material for: Second-order nonlinear optical switching with a record-high contrast for a photochromic and thermochromic bistable crystal
Source: Chem Sci. 2017 Sep 20;8(11):7751–7. doi: 10.1039/c7sc01228d (PMC6118235; doi:10.1039/c7sc01228d)
Supplement: Supplementary file 2 [file SC-008-C7SC01228D-s002.cif]

# Electronic Supplementary Material (ESI) for Chemical Science.
# This journal is © The Royal Society of Chemistry 2017

####################################################################### 
# 
# This file contains crystal structure data downloaded from the 
# Cambridge Structural Database (CSD) hosted by the Cambridge 
# Crystallographic Data Centre (CCDC).
# 
# Full information about CCDC data access policies and citation 
# guidelines are available at http://www.ccdc.cam.ac.uk/access/V1 
# 
# Audit and citation data items may have been added by the CCDC. 
# Please retain this information to preserve the provenance of 
# this file and to allow appropriate attribution of the data. 
# 
#######################################################################

data_9
_database_code_depnum_ccdc_archive 'CCDC 1519422'
_audit_update_record             
;
2016-11-27 deposited with the CCDC.
2017-09-20 downloaded from the CCDC.
;
#=====================================================================  

_audit_creation_method           SHELXL-2013
_chemical_name_systematic        
;
 ?
;
_chemical_name_common            ?
_chemical_melting_point          ?
_chemical_formula_moiety         'C11 H11 Cl3 N2 Zn'
_chemical_formula_sum            'C11 H11 Cl3 N2 Zn'
_chemical_formula_weight         342.94

loop_
_atom_type_symbol
_atom_type_description
_atom_type_scat_dispersion_real
_atom_type_scat_dispersion_imag
_atom_type_scat_source
C C 0.0033 0.0016 'International Tables Vol C Tables 4.2.6.8 and 6.1.1.4'
H H 0.0000 0.0000 'International Tables Vol C Tables 4.2.6.8 and 6.1.1.4'
N N 0.0061 0.0033 'International Tables Vol C Tables 4.2.6.8 and 6.1.1.4'
Cl Cl 0.1484 0.1585 'International Tables Vol C Tables 4.2.6.8 and 6.1.1.4'
Zn Zn 0.2839 1.4301 'International Tables Vol C Tables 4.2.6.8 and 6.1.1.4'

_space_group_crystal_system      monoclinic
_space_group_IT_number           9
_space_group_name_H-M_alt        'C c'
_space_group_name_Hall           'C -2yc'

_shelx_space_group_comment       
;
The symmetry employed for this shelxl refinement is uniquely defined
by the following loop, which should always be used as a source of
symmetry information in preference to the above space-group names.
They are only intended as comments.
;

loop_
_space_group_symop_operation_xyz
'x, y, z'
'x, -y, z+1/2'
'x+1/2, y+1/2, z'
'x+1/2, -y+1/2, z+1/2'

_cell_length_a                   13.791(3)
_cell_length_b                   21.838(4)
_cell_length_c                   14.457(3)
_cell_angle_alpha                90
_cell_angle_beta                 107.005(5)
_cell_angle_gamma                90
_cell_volume                     4163.6(15)
_cell_formula_units_Z            12
_cell_measurement_temperature    293(2)
_cell_measurement_reflns_used    5819
_cell_measurement_theta_min      2.4
_cell_measurement_theta_max      27.5

_exptl_crystal_description       Prism
_exptl_crystal_colour            'pale yellow'
_exptl_crystal_density_meas      ?
_exptl_crystal_density_method    ?
_exptl_crystal_density_diffrn    1.641
_exptl_crystal_F_000             2064
_exptl_transmission_factor_min   ?
_exptl_transmission_factor_max   ?
_exptl_crystal_size_max          0.41
_exptl_crystal_size_mid          0.35
_exptl_crystal_size_min          0.25
_exptl_absorpt_coefficient_mu    2.325
_shelx_estimated_absorpt_T_min   ?
_shelx_estimated_absorpt_T_max   ?
_exptl_absorpt_correction_type   Multi-scan
_exptl_absorpt_correction_T_min  0.401
_exptl_absorpt_correction_T_max  0.559
_exptl_absorpt_process_details   'Sphere (Rigaku CrystalClear)'

_exptl_special_details           
;
 ?
;

_diffrn_ambient_temperature      293(2)
_diffrn_radiation_wavelength     0.71073
_diffrn_radiation_type           MoK\a
_diffrn_source                   'fine-focus sealed tube'
_diffrn_measurement_device_type  'Rigaku Pilatus 200K'
_diffrn_measurement_method       CCD_Profile_fitting
_diffrn_detector_area_resol_mean 5.8140
_diffrn_reflns_number            24196
_diffrn_reflns_av_unetI/netI     0.0331
_diffrn_reflns_av_R_equivalents  0.0248
_diffrn_reflns_limit_h_min       -17
_diffrn_reflns_limit_h_max       17
_diffrn_reflns_limit_k_min       -28
_diffrn_reflns_limit_k_max       21
_diffrn_reflns_limit_l_min       -18
_diffrn_reflns_limit_l_max       15
_diffrn_reflns_theta_min         2.599
_diffrn_reflns_theta_max         27.476
_diffrn_reflns_theta_full        25.242
_diffrn_measured_fraction_theta_max 0.988
_diffrn_measured_fraction_theta_full 0.989
_diffrn_reflns_Laue_measured_fraction_max 0.988
_diffrn_reflns_Laue_measured_fraction_full 0.989
_diffrn_reflns_point_group_measured_fraction_max 0.988
_diffrn_reflns_point_group_measured_fraction_full 0.990
_reflns_number_total             8355
_reflns_number_gt                7212
_reflns_threshold_expression     'I > 2\s(I)'
_reflns_Friedel_coverage         0.997
_reflns_Friedel_fraction_max     0.988
_reflns_Friedel_fraction_full    0.990

_reflns_special_details          
;
 Reflections were merged by SHELXL according to the crystal
 class for the calculation of statistics and refinement.
 
 _reflns_Friedel_fraction is defined as the number of unique
 Friedel pairs measured divided by the number that would be
 possible theoretically, ignoring centric projections and
 systematic absences.
;

_computing_data_collection       
;
CrystalClear-SM Expert 2.1 b29 (Rigaku, 2013)
;
_computing_cell_refinement       
;
CrystalClear-SM Expert 2.1 b29 (Rigaku, 2013)
;
_computing_data_reduction        
;
CrystalClear-SM Expert 2.1 b29 (Rigaku, 2013)
;
_computing_structure_solution    'SHELXL-2014/6 (Sheldrick, 2014)'
_computing_structure_refinement  'SHELXL-2014/6 (Sheldrick, 2014)'
_computing_molecular_graphics    ?
_computing_publication_material  ?

_refine_special_details          
;
 Refined as a 2-component inversion twin.
;
_refine_ls_structure_factor_coef Fsqd
_refine_ls_matrix_type           full
_refine_ls_weighting_scheme      calc
_refine_ls_weighting_details     
;
 w=1/[\s^2^(Fo^2^)+(0.0811P)^2^+14.7056P]
 where P=(Fo^2^+2Fc^2^)/3
;
_atom_sites_solution_primary     direct
_atom_sites_solution_secondary   difmap
_atom_sites_solution_hydrogens   geom
_refine_ls_hydrogen_treatment    constr
_refine_ls_extinction_method     none
_refine_ls_extinction_coef       .
_refine_ls_abs_structure_details 
;
 Refined as an inversion twin.
;
_refine_ls_abs_structure_Flack   -0.02(2)
_chemical_absolute_configuration ad
_refine_ls_number_reflns         8355
_refine_ls_number_parameters     461
_refine_ls_number_restraints     2
_refine_ls_R_factor_all          0.0507
_refine_ls_R_factor_gt           0.0388
_refine_ls_wR_factor_ref         0.1410
_refine_ls_wR_factor_gt          0.1127
_refine_ls_goodness_of_fit_ref   0.984
_refine_ls_restrained_S_all      0.983
_refine_ls_shift/su_max          0.001
_refine_ls_shift/su_mean         0.000

loop_
_atom_site_label
_atom_site_type_symbol
_atom_site_fract_x
_atom_site_fract_y
_atom_site_fract_z
_atom_site_U_iso_or_equiv
_atom_site_adp_type
_atom_site_occupancy
_atom_site_site_symmetry_order
_atom_site_calc_flag
_atom_site_refinement_flags_posn
_atom_site_refinement_flags_adp
_atom_site_refinement_flags_occupancy
_atom_site_disorder_assembly
_atom_site_disorder_group
Zn1 Zn 0.68523(7) 1.00506(4) 0.35072(7) 0.0380(2) Uani 1 1 d . . . . .
Cl11 Cl 0.7545(3) 0.96287(13) 0.2452(2) 0.0772(9) Uani 1 1 d . . . . .
Cl12 Cl 0.78116(19) 1.07240(11) 0.45542(19) 0.0571(6) Uani 1 1 d . . . . .
Cl13 Cl 0.52904(16) 1.04505(11) 0.28431(16) 0.0491(5) Uani 1 1 d . . . . .
N11 N 0.3893(6) 0.7235(3) 0.6377(6) 0.0425(16) Uani 1 1 d . . . . .
N12 N 0.6541(6) 0.9340(3) 0.4327(5) 0.0386(15) Uani 1 1 d . . . . .
C11 C 0.4629(8) 0.7502(4) 0.5174(7) 0.051(2) Uani 1 1 d . . . . .
H11A H 0.4717 0.7413 0.4575 0.061 Uiso 1 1 calc R U . . .
C12 C 0.4090(9) 0.7112(4) 0.5557(8) 0.056(2) Uani 1 1 d . . . . .
H12A H 0.3852 0.6749 0.5235 0.067 Uiso 1 1 calc R U . . .
C13 C 0.4325(8) 0.7727(4) 0.6893(7) 0.052(2) Uani 1 1 d . . . . .
H13A H 0.4236 0.7794 0.7498 0.063 Uiso 1 1 calc R U . . .
C14 C 0.4891(7) 0.8133(4) 0.6549(7) 0.048(2) Uani 1 1 d . . . . .
H14A H 0.5169 0.8476 0.6910 0.057 Uiso 1 1 calc R U . . .
C15 C 0.5049(6) 0.8027(3) 0.5648(5) 0.0327(15) Uani 1 1 d . . . . .
C16 C 0.5617(5) 0.8477(3) 0.5224(5) 0.0311(14) Uani 1 1 d . . . . .
C17 C 0.5886(7) 0.8331(4) 0.4391(6) 0.0433(19) Uani 1 1 d . . . . .
H17A H 0.5770 0.7940 0.4128 0.052 Uiso 1 1 calc R U . . .
C18 C 0.6325(7) 0.8773(4) 0.3965(6) 0.0424(18) Uani 1 1 d . . . . .
H18A H 0.6480 0.8675 0.3399 0.051 Uiso 1 1 calc R U . . .
C19 C 0.6316(7) 0.9469(4) 0.5149(6) 0.0403(18) Uani 1 1 d . . . . .
H19A H 0.6468 0.9857 0.5418 0.048 Uiso 1 1 calc R U . . .
C110 C 0.5873(7) 0.9054(4) 0.5608(6) 0.0407(18) Uani 1 1 d . . . . .
H11B H 0.5743 0.9162 0.6182 0.049 Uiso 1 1 calc R U . . .
C111 C 0.3248(9) 0.6825(5) 0.6784(10) 0.066(3) Uani 1 1 d . . . . .
H11C H 0.2995 0.6493 0.6345 0.099 Uiso 1 1 calc R U . . .
H11D H 0.2689 0.7055 0.6874 0.099 Uiso 1 1 calc R U . . .
H11E H 0.3647 0.6665 0.7396 0.099 Uiso 1 1 calc R U . . .
Zn2 Zn 0.67900(8) 0.67278(4) 0.82471(7) 0.0442(3) Uani 1 1 d . . . . .
Cl21 Cl 0.82768(16) 0.62180(10) 0.87886(15) 0.0447(4) Uani 1 1 d . . . . .
Cl22 Cl 0.6328(3) 0.72353(14) 0.9392(3) 0.0819(10) Uani 1 1 d . . . . .
Cl23 Cl 0.5610(2) 0.61014(14) 0.7331(3) 0.0863(10) Uani 1 1 d . . . . .
N21 N 0.9680(6) 0.9480(4) 0.5126(6) 0.0521(19) Uani 1 1 d . . . . .
N22 N 0.7231(5) 0.7397(3) 0.7429(5) 0.0408(15) Uani 1 1 d . . . . .
C21 C 0.8939(8) 0.9264(4) 0.6376(8) 0.054(2) Uani 1 1 d . . . . .
H21A H 0.8731 0.9402 0.6896 0.065 Uiso 1 1 calc R U . . .
C22 C 0.9417(8) 0.9659(5) 0.5900(8) 0.058(3) Uani 1 1 d . . . . .
H22A H 0.9557 1.0058 0.6126 0.070 Uiso 1 1 calc R U . . .
C23 C 0.9540(8) 0.8901(5) 0.4834(8) 0.061(3) Uani 1 1 d . . . . .
H23A H 0.9746 0.8777 0.4305 0.073 Uiso 1 1 calc R U . . .
C24 C 0.9106(9) 0.8485(5) 0.5288(7) 0.058(2) Uani 1 1 d . . . . .
H24A H 0.9030 0.8082 0.5073 0.070 Uiso 1 1 calc R U . . .
C25 C 0.8774(6) 0.8656(4) 0.6069(6) 0.0385(17) Uani 1 1 d . . . . .
C26 C 0.8244(6) 0.8218(4) 0.6547(6) 0.0362(16) Uani 1 1 d . . . . .
C27 C 0.8038(8) 0.8361(4) 0.7410(6) 0.050(2) Uani 1 1 d . . . . .
H27A H 0.8237 0.8737 0.7706 0.060 Uiso 1 1 calc R U . . .
C28 C 0.7543(9) 0.7947(4) 0.7824(7) 0.056(2) Uani 1 1 d . . . . .
H28A H 0.7418 0.8051 0.8402 0.067 Uiso 1 1 calc R U . . .
C29 C 0.7407(7) 0.7256(4) 0.6592(6) 0.0443(19) Uani 1 1 d . . . . .
H29A H 0.7196 0.6877 0.6310 0.053 Uiso 1 1 calc R U . . .
C210 C 0.7895(7) 0.7658(4) 0.6129(6) 0.0418(18) Uani 1 1 d . . . . .
H21B H 0.7987 0.7551 0.5538 0.050 Uiso 1 1 calc R U . . .
C211 C 1.0149(10) 0.9932(6) 0.4620(12) 0.078(4) Uani 1 1 d . . . . .
H21C H 1.0308 0.9736 0.4088 0.117 Uiso 1 1 calc R U . . .
H21D H 1.0759 1.0090 0.5063 0.117 Uiso 1 1 calc R U . . .
H21E H 0.9683 1.0262 0.4383 0.117 Uiso 1 1 calc R U . . .
Zn3 Zn 0.65581(6) 0.32325(4) 0.80933(6) 0.0392(2) Uani 1 1 d . . . . .
Cl31 Cl 0.5807(3) 0.36565(13) 0.9096(3) 0.0912(12) Uani 1 1 d . . . . .
Cl32 Cl 0.81533(19) 0.29108(13) 0.88351(18) 0.0631(7) Uani 1 1 d . . . . .
Cl33 Cl 0.5707(2) 0.25017(11) 0.71046(19) 0.0588(6) Uani 1 1 d . . . . .
N31 N 0.9671(5) 0.6006(3) 0.5378(5) 0.0396(15) Uani 1 1 d . . . . .
N32 N 0.6846(5) 0.3929(3) 0.7220(5) 0.0383(14) Uani 1 1 d . . . . .
C31 C 0.8556(8) 0.5171(4) 0.5112(7) 0.049(2) Uani 1 1 d . . . . .
H31A H 0.8221 0.4859 0.4706 0.059 Uiso 1 1 calc R U . . .
C32 C 0.9214(7) 0.5546(4) 0.4812(7) 0.050(2) Uani 1 1 d . . . . .
H32A H 0.9335 0.5478 0.4221 0.060 Uiso 1 1 calc R U . . .
C33 C 0.9500(7) 0.6114(4) 0.6229(7) 0.050(2) Uani 1 1 d . . . . .
H33A H 0.9820 0.6441 0.6611 0.060 Uiso 1 1 calc R U . . .
C34 C 0.8848(7) 0.5742(4) 0.6540(7) 0.045(2) Uani 1 1 d . . . . .
H34A H 0.8719 0.5825 0.7124 0.054 Uiso 1 1 calc R U . . .
C35 C 0.8387(6) 0.5246(3) 0.5988(5) 0.0359(16) Uani 1 1 d . . . . .
C36 C 0.7796(6) 0.4801(4) 0.6382(6) 0.0348(15) Uani 1 1 d . . . . .
C37 C 0.7640(7) 0.4204(4) 0.6033(6) 0.0416(18) Uani 1 1 d . . . . .
H37A H 0.7857 0.4088 0.5507 0.050 Uiso 1 1 calc R U . . .
C38 C 0.7165(7) 0.3786(4) 0.6470(6) 0.0435(19) Uani 1 1 d . . . . .
H38A H 0.7065 0.3389 0.6227 0.052 Uiso 1 1 calc R U . . .
C39 C 0.6936(7) 0.4507(4) 0.7525(7) 0.0441(18) Uani 1 1 d . . . . .
H39A H 0.6674 0.4617 0.8026 0.053 Uiso 1 1 calc R U . . .
C310 C 0.7404(8) 0.4951(4) 0.7123(7) 0.050(2) Uani 1 1 d . . . . .
H31B H 0.7454 0.5351 0.7355 0.060 Uiso 1 1 calc R U . . .
C311 C 1.0415(7) 0.6402(5) 0.5089(8) 0.056(2) Uani 1 1 d . . . . .
H31C H 1.0461 0.6275 0.4468 0.084 Uiso 1 1 calc R U . . .
H31D H 1.1068 0.6365 0.5559 0.084 Uiso 1 1 calc R U . . .
H31E H 1.0195 0.6821 0.5055 0.084 Uiso 1 1 calc R U . . .

loop_
_atom_site_aniso_label
_atom_site_aniso_U_11
_atom_site_aniso_U_22
_atom_site_aniso_U_33
_atom_site_aniso_U_23
_atom_site_aniso_U_13
_atom_site_aniso_U_12
Zn1 0.0466(5) 0.0338(5) 0.0380(5) 0.0025(4) 0.0194(4) -0.0022(4)
Cl11 0.120(3) 0.0586(16) 0.0817(19) 0.0030(14) 0.075(2) 0.0123(15)
Cl12 0.0572(13) 0.0449(12) 0.0626(14) -0.0043(10) 0.0069(11) -0.0157(10)
Cl13 0.0458(11) 0.0594(13) 0.0414(11) 0.0130(9) 0.0117(9) 0.0033(9)
N11 0.045(4) 0.036(4) 0.049(4) 0.005(3) 0.019(3) -0.004(3)
N12 0.055(4) 0.032(3) 0.032(3) 0.004(3) 0.018(3) -0.003(3)
C11 0.072(6) 0.039(5) 0.045(5) -0.007(4) 0.022(4) -0.018(4)
C12 0.077(7) 0.034(5) 0.058(6) -0.009(4) 0.024(5) -0.025(4)
C13 0.078(7) 0.038(5) 0.051(5) -0.002(4) 0.034(5) -0.009(4)
C14 0.059(5) 0.046(5) 0.045(5) -0.009(4) 0.026(4) -0.021(4)
C15 0.037(4) 0.029(4) 0.033(4) 0.002(3) 0.011(3) 0.002(3)
C16 0.034(3) 0.031(4) 0.031(3) 0.004(3) 0.013(3) 0.000(3)
C17 0.064(5) 0.028(4) 0.040(4) -0.009(3) 0.019(4) -0.008(3)
C18 0.062(5) 0.038(4) 0.032(4) -0.005(3) 0.023(4) -0.007(3)
C19 0.055(5) 0.025(4) 0.042(4) -0.003(3) 0.017(4) 0.000(3)
C110 0.056(5) 0.034(4) 0.035(4) -0.005(3) 0.017(4) 0.002(3)
C111 0.069(7) 0.055(6) 0.086(8) 0.013(6) 0.040(6) -0.019(5)
Zn2 0.0488(6) 0.0387(5) 0.0518(6) 0.0057(4) 0.0253(5) 0.0045(4)
Cl21 0.0469(10) 0.0438(10) 0.0417(10) 0.0001(8) 0.0103(8) 0.0065(8)
Cl22 0.126(3) 0.0620(16) 0.088(2) 0.0132(15) 0.078(2) 0.0269(17)
Cl23 0.0486(13) 0.0605(16) 0.132(3) -0.0075(17) -0.0015(15) -0.0049(11)
N21 0.044(4) 0.054(5) 0.058(5) 0.016(4) 0.015(3) -0.001(3)
N22 0.047(4) 0.039(4) 0.038(3) 0.008(3) 0.016(3) -0.001(3)
C21 0.067(6) 0.037(5) 0.064(6) -0.002(4) 0.027(5) -0.001(4)
C22 0.054(5) 0.045(5) 0.071(7) 0.005(5) 0.013(5) -0.014(4)
C23 0.072(7) 0.059(6) 0.063(6) 0.005(5) 0.037(5) 0.001(5)
C24 0.086(7) 0.040(5) 0.058(5) -0.003(4) 0.035(5) 0.002(5)
C25 0.043(4) 0.035(4) 0.038(4) 0.008(3) 0.013(3) -0.002(3)
C26 0.036(4) 0.037(4) 0.032(4) 0.000(3) 0.004(3) 0.008(3)
C27 0.075(6) 0.042(5) 0.039(4) -0.003(3) 0.024(4) -0.007(4)
C28 0.086(7) 0.047(5) 0.039(4) -0.001(4) 0.023(5) -0.004(5)
C29 0.059(5) 0.038(4) 0.044(4) -0.006(3) 0.028(4) -0.005(4)
C210 0.059(5) 0.035(4) 0.038(4) 0.000(3) 0.024(4) 0.000(3)
C211 0.064(7) 0.072(8) 0.102(10) 0.042(7) 0.030(7) -0.010(5)
Zn3 0.0487(6) 0.0316(4) 0.0440(5) 0.0016(4) 0.0238(4) -0.0034(4)
Cl31 0.141(3) 0.0573(16) 0.116(3) -0.0099(17) 0.101(3) -0.0006(17)
Cl32 0.0544(13) 0.0831(18) 0.0502(12) 0.0160(12) 0.0129(10) 0.0044(12)
Cl33 0.0663(14) 0.0407(11) 0.0637(14) -0.0022(10) 0.0104(11) -0.0141(10)
N31 0.039(3) 0.032(3) 0.052(4) 0.004(3) 0.020(3) -0.005(3)
N32 0.051(4) 0.027(3) 0.037(3) 0.003(3) 0.013(3) -0.003(3)
C31 0.069(6) 0.044(5) 0.041(5) -0.009(4) 0.026(4) -0.019(4)
C32 0.063(6) 0.049(5) 0.041(4) -0.005(4) 0.021(4) -0.015(4)
C33 0.060(5) 0.047(5) 0.049(5) -0.008(4) 0.026(4) -0.021(4)
C34 0.056(5) 0.041(5) 0.049(5) -0.006(4) 0.031(4) -0.011(4)
C35 0.046(4) 0.031(4) 0.031(4) 0.002(3) 0.012(3) -0.003(3)
C36 0.037(4) 0.028(4) 0.038(4) 0.001(3) 0.009(3) -0.003(3)
C37 0.062(5) 0.035(4) 0.035(4) -0.006(3) 0.024(4) -0.012(3)
C38 0.070(6) 0.026(4) 0.040(4) -0.004(3) 0.024(4) -0.010(3)
C39 0.057(5) 0.034(4) 0.050(5) -0.007(3) 0.028(4) -0.005(3)
C310 0.074(6) 0.034(4) 0.054(5) -0.008(4) 0.038(5) -0.004(4)
C311 0.052(5) 0.059(6) 0.064(6) 0.002(5) 0.028(4) -0.020(4)

_geom_special_details            
;
 All esds (except the esd in the dihedral angle between two l.s. planes)
 are estimated using the full covariance matrix.  The cell esds are taken
 into account individually in the estimation of esds in distances, angles
 and torsion angles; correlations between esds in cell parameters are only
 used when they are defined by crystal symmetry.  An approximate (isotropic)
 treatment of cell esds is used for estimating esds involving l.s. planes.
;

loop_
_geom_bond_atom_site_label_1
_geom_bond_atom_site_label_2
_geom_bond_distance
_geom_bond_site_symmetry_2
_geom_bond_publ_flag
Zn1 N12 2.072(7) . ?
Zn1 Cl11 2.223(3) . ?
Zn1 Cl12 2.243(2) . ?
Zn1 Cl13 2.262(2) . ?
N11 C12 1.318(12) . ?
N11 C13 1.344(12) . ?
N11 C111 1.499(12) . ?
N12 C18 1.343(10) . ?
N12 C19 1.344(11) . ?
C11 C12 1.351(13) . ?
C11 C15 1.375(11) . ?
C11 H11A 0.9300 . ?
C12 H12A 0.9300 . ?
C13 C14 1.367(12) . ?
C13 H13A 0.9300 . ?
C14 C15 1.400(12) . ?
C14 H14A 0.9300 . ?
C15 C16 1.494(10) . ?
C16 C110 1.381(11) . ?
C16 C17 1.397(11) . ?
C17 C18 1.378(12) . ?
C17 H17A 0.9300 . ?
C18 H18A 0.9300 . ?
C19 C110 1.367(12) . ?
C19 H19A 0.9300 . ?
C110 H11B 0.9300 . ?
C111 H11C 0.9600 . ?
C111 H11D 0.9600 . ?
C111 H11E 0.9600 . ?
Zn2 N22 2.080(7) . ?
Zn2 Cl22 2.234(3) . ?
Zn2 Cl23 2.239(3) . ?
Zn2 Cl21 2.262(2) . ?
N21 C23 1.330(13) . ?
N21 C22 1.332(14) . ?
N21 C211 1.484(13) . ?
N22 C29 1.337(10) . ?
N22 C28 1.346(11) . ?
C21 C22 1.384(14) . ?
C21 C25 1.398(12) . ?
C21 H21A 0.9300 . ?
C22 H22A 0.9300 . ?
C23 C24 1.357(14) . ?
C23 H23A 0.9300 . ?
C24 C25 1.388(13) . ?
C24 H24A 0.9300 . ?
C25 C26 1.490(12) . ?
C26 C210 1.386(11) . ?
C26 C27 1.394(12) . ?
C27 C28 1.371(13) . ?
C27 H27A 0.9300 . ?
C28 H28A 0.9300 . ?
C29 C210 1.391(12) . ?
C29 H29A 0.9300 . ?
C210 H21B 0.9300 . ?
C211 H21C 0.9600 . ?
C211 H21D 0.9600 . ?
C211 H21E 0.9600 . ?
Zn3 N32 2.087(7) . ?
Zn3 Cl31 2.216(3) . ?
Zn3 Cl33 2.233(3) . ?
Zn3 Cl32 2.259(3) . ?
N31 C32 1.332(11) . ?
N31 C33 1.340(11) . ?
N31 C311 1.492(10) . ?
N32 C38 1.322(11) . ?
N32 C39 1.331(10) . ?
C31 C35 1.363(12) . ?
C31 C32 1.383(13) . ?
C31 H31A 0.9300 . ?
C32 H32A 0.9300 . ?
C33 C34 1.380(12) . ?
C33 H33A 0.9300 . ?
C34 C35 1.385(12) . ?
C34 H34A 0.9300 . ?
C35 C36 1.485(11) . ?
C36 C310 1.374(12) . ?
C36 C37 1.391(11) . ?
C37 C38 1.381(11) . ?
C37 H37A 0.9300 . ?
C38 H38A 0.9300 . ?
C39 C310 1.384(12) . ?
C39 H39A 0.9300 . ?
C310 H31B 0.9300 . ?
C311 H31C 0.9600 . ?
C311 H31D 0.9600 . ?
C311 H31E 0.9600 . ?

loop_
_geom_angle_atom_site_label_1
_geom_angle_atom_site_label_2
_geom_angle_atom_site_label_3
_geom_angle
_geom_angle_site_symmetry_1
_geom_angle_site_symmetry_3
_geom_angle_publ_flag
N12 Zn1 Cl11 106.5(2) . . ?
N12 Zn1 Cl12 106.5(2) . . ?
Cl11 Zn1 Cl12 116.60(13) . . ?
N12 Zn1 Cl13 101.6(2) . . ?
Cl11 Zn1 Cl13 114.57(13) . . ?
Cl12 Zn1 Cl13 109.50(10) . . ?
C12 N11 C13 119.2(8) . . ?
C12 N11 C111 122.2(8) . . ?
C13 N11 C111 118.5(8) . . ?
C18 N12 C19 117.1(7) . . ?
C18 N12 Zn1 121.8(5) . . ?
C19 N12 Zn1 119.3(5) . . ?
C12 C11 C15 121.6(9) . . ?
C12 C11 H11A 119.2 . . ?
C15 C11 H11A 119.2 . . ?
N11 C12 C11 121.5(8) . . ?
N11 C12 H12A 119.2 . . ?
C11 C12 H12A 119.2 . . ?
N11 C13 C14 121.5(9) . . ?
N11 C13 H13A 119.2 . . ?
C14 C13 H13A 119.2 . . ?
C13 C14 C15 119.6(8) . . ?
C13 C14 H14A 120.2 . . ?
C15 C14 H14A 120.2 . . ?
C11 C15 C14 116.3(8) . . ?
C11 C15 C16 122.6(7) . . ?
C14 C15 C16 121.1(7) . . ?
C110 C16 C17 117.0(7) . . ?
C110 C16 C15 122.6(7) . . ?
C17 C16 C15 120.5(7) . . ?
C18 C17 C16 119.2(7) . . ?
C18 C17 H17A 120.4 . . ?
C16 C17 H17A 120.4 . . ?
N12 C18 C17 123.3(7) . . ?
N12 C18 H18A 118.4 . . ?
C17 C18 H18A 118.4 . . ?
N12 C19 C110 122.8(7) . . ?
N12 C19 H19A 118.6 . . ?
C110 C19 H19A 118.6 . . ?
C19 C110 C16 120.5(8) . . ?
C19 C110 H11B 119.7 . . ?
C16 C110 H11B 119.7 . . ?
N11 C111 H11C 109.5 . . ?
N11 C111 H11D 109.5 . . ?
H11C C111 H11D 109.5 . . ?
N11 C111 H11E 109.5 . . ?
H11C C111 H11E 109.5 . . ?
H11D C111 H11E 109.5 . . ?
N22 Zn2 Cl22 105.5(2) . . ?
N22 Zn2 Cl23 112.1(2) . . ?
Cl22 Zn2 Cl23 115.19(16) . . ?
N22 Zn2 Cl21 99.0(2) . . ?
Cl22 Zn2 Cl21 114.45(12) . . ?
Cl23 Zn2 Cl21 109.43(10) . . ?
C23 N21 C22 119.7(8) . . ?
C23 N21 C211 121.3(10) . . ?
C22 N21 C211 119.0(10) . . ?
C29 N22 C28 118.0(7) . . ?
C29 N22 Zn2 120.9(6) . . ?
C28 N22 Zn2 119.7(6) . . ?
C22 C21 C25 119.4(9) . . ?
C22 C21 H21A 120.3 . . ?
C25 C21 H21A 120.3 . . ?
N21 C22 C21 121.4(9) . . ?
N21 C22 H22A 119.3 . . ?
C21 C22 H22A 119.3 . . ?
N21 C23 C24 121.8(10) . . ?
N21 C23 H23A 119.1 . . ?
C24 C23 H23A 119.1 . . ?
C23 C24 C25 120.7(9) . . ?
C23 C24 H24A 119.7 . . ?
C25 C24 H24A 119.7 . . ?
C24 C25 C21 116.8(8) . . ?
C24 C25 C26 121.9(8) . . ?
C21 C25 C26 121.3(8) . . ?
C210 C26 C27 116.9(8) . . ?
C210 C26 C25 121.3(7) . . ?
C27 C26 C25 121.8(7) . . ?
C28 C27 C26 120.0(8) . . ?
C28 C27 H27A 120.0 . . ?
C26 C27 H27A 120.0 . . ?
N22 C28 C27 122.8(9) . . ?
N22 C28 H28A 118.6 . . ?
C27 C28 H28A 118.6 . . ?
N22 C29 C210 122.1(8) . . ?
N22 C29 H29A 118.9 . . ?
C210 C29 H29A 118.9 . . ?
C26 C210 C29 120.1(8) . . ?
C26 C210 H21B 119.9 . . ?
C29 C210 H21B 119.9 . . ?
N21 C211 H21C 109.5 . . ?
N21 C211 H21D 109.5 . . ?
H21C C211 H21D 109.5 . . ?
N21 C211 H21E 109.5 . . ?
H21C C211 H21E 109.5 . . ?
H21D C211 H21E 109.5 . . ?
N32 Zn3 Cl31 107.4(2) . . ?
N32 Zn3 Cl33 106.9(2) . . ?
Cl31 Zn3 Cl33 117.28(14) . . ?
N32 Zn3 Cl32 100.5(2) . . ?
Cl31 Zn3 Cl32 113.35(15) . . ?
Cl33 Zn3 Cl32 109.77(11) . . ?
C32 N31 C33 121.2(7) . . ?
C32 N31 C311 120.4(8) . . ?
C33 N31 C311 118.4(8) . . ?
C38 N32 C39 118.3(7) . . ?
C38 N32 Zn3 119.4(5) . . ?
C39 N32 Zn3 120.5(6) . . ?
C35 C31 C32 121.7(8) . . ?
C35 C31 H31A 119.2 . . ?
C32 C31 H31A 119.2 . . ?
N31 C32 C31 119.4(8) . . ?
N31 C32 H32A 120.3 . . ?
C31 C32 H32A 120.3 . . ?
N31 C33 C34 120.1(8) . . ?
N31 C33 H33A 120.0 . . ?
C34 C33 H33A 120.0 . . ?
C33 C34 C35 120.4(8) . . ?
C33 C34 H34A 119.8 . . ?
C35 C34 H34A 119.8 . . ?
C31 C35 C34 117.1(8) . . ?
C31 C35 C36 122.6(7) . . ?
C34 C35 C36 120.2(7) . . ?
C310 C36 C37 116.9(7) . . ?
C310 C36 C35 121.8(7) . . ?
C37 C36 C35 121.2(7) . . ?
C38 C37 C36 119.8(7) . . ?
C38 C37 H37A 120.1 . . ?
C36 C37 H37A 120.1 . . ?
N32 C38 C37 122.4(7) . . ?
N32 C38 H38A 118.8 . . ?
C37 C38 H38A 118.8 . . ?
N32 C39 C310 122.4(8) . . ?
N32 C39 H39A 118.8 . . ?
C310 C39 H39A 118.8 . . ?
C36 C310 C39 119.9(8) . . ?
C36 C310 H31B 120.1 . . ?
C39 C310 H31B 120.1 . . ?
N31 C311 H31C 109.5 . . ?
N31 C311 H31D 109.5 . . ?
H31C C311 H31D 109.5 . . ?
N31 C311 H31E 109.5 . . ?
H31C C311 H31E 109.5 . . ?
H31D C311 H31E 109.5 . . ?

_refine_diff_density_max         0.404
_refine_diff_density_min         -0.801
_refine_diff_density_rms         0.107

_shelxl_version_number           2013-2

_shelx_res_file                  
;
TITL 9 in Cc [(MQ)ZnCl3] 0D
CELL 0.71073  13.7910  21.8380  14.4570  90.000 107.005  90.000
ZERR   12   0.0030   0.0040   0.0030   0.000   0.005   0.000
LATT -7
SYMM X, -Y, 0.5+Z
SFAC C H N CL ZN
UNIT 132 132 24 36 12

omit  1   3   0
omit  0   0   2
omit -1   1   2
omit  0   2   1
omit  7   5  -7
omit 10   8  -6
omit -2   0   2
omit -1   1   1
omit  9  21  -4
omit 10  20  -6
omit 13   7  -7
omit 12  10  -7
twin

L.S. 14
BOND $h
FMAP 2
PLAN 10
acta

WGHT    0.081100   14.705600
BASF  -0.02265
FVAR       0.09552
ZN1   5    0.685230    1.005061    0.350716    11.00000    0.04658    0.03382 =
         0.03805    0.00251    0.01937   -0.00221
CL11  4    0.754506    0.962870    0.245169    11.00000    0.12026    0.05858 =
         0.08170    0.00302    0.07459    0.01226
CL12  4    0.781159    1.072400    0.455422    11.00000    0.05720    0.04486 =
         0.06256   -0.00427    0.00689   -0.01570
CL13  4    0.529037    1.045053    0.284306    11.00000    0.04578    0.05937 =
         0.04141    0.01296    0.01166    0.00326
N11   3    0.389323    0.723488    0.637684    11.00000    0.04517    0.03630 =
         0.04916    0.00505    0.01870   -0.00364
N12   3    0.654097    0.934013    0.432694    11.00000    0.05473    0.03222 =
         0.03244    0.00366    0.01828   -0.00257
C11   1    0.462853    0.750210    0.517383    11.00000    0.07174    0.03919 =
         0.04466   -0.00720    0.02205   -0.01848
AFIX  43
H11A  2    0.471704    0.741304    0.457467    11.00000   -1.20000
AFIX   0
C12   1    0.408954    0.711204    0.555701    11.00000    0.07681    0.03407 =
         0.05843   -0.00906    0.02371   -0.02505
AFIX  43
H12A  2    0.385163    0.674862    0.523499    11.00000   -1.20000
AFIX   0
C13   1    0.432470    0.772720    0.689296    11.00000    0.07754    0.03832 =
         0.05098   -0.00153    0.03426   -0.00901
AFIX  43
H13A  2    0.423584    0.779361    0.749839    11.00000   -1.20000
AFIX   0
C14   1    0.489105    0.813250    0.654863    11.00000    0.05947    0.04566 =
         0.04477   -0.00918    0.02637   -0.02109
AFIX  43
H14A  2    0.516941    0.847575    0.691000    11.00000   -1.20000
AFIX   0
C15   1    0.504933    0.802747    0.564816    11.00000    0.03691    0.02855 =
         0.03324    0.00247    0.01098    0.00203
C16   1    0.561663    0.847681    0.522412    11.00000    0.03379    0.03059 =
         0.03090    0.00371    0.01262   -0.00029
C17   1    0.588592    0.833078    0.439140    11.00000    0.06430    0.02765 =
         0.04045   -0.00906    0.01936   -0.00762
AFIX  43
H17A  2    0.577021    0.793962    0.412771    11.00000   -1.20000
AFIX   0
C18   1    0.632528    0.877344    0.396511    11.00000    0.06219    0.03837 =
         0.03226   -0.00479    0.02256   -0.00674
AFIX  43
H18A  2    0.648003    0.867465    0.339867    11.00000   -1.20000
AFIX   0
C19   1    0.631565    0.946870    0.514933    11.00000    0.05463    0.02548 =
         0.04248   -0.00253    0.01661   -0.00002
AFIX  43
H19A  2    0.646756    0.985654    0.541840    11.00000   -1.20000
AFIX   0
C110  1    0.587280    0.905415    0.560765    11.00000    0.05574    0.03445 =
         0.03451   -0.00503    0.01729    0.00183
AFIX  43
H11B  2    0.574294    0.916175    0.618246    11.00000   -1.20000
AFIX   0
C111  1    0.324819    0.682490    0.678443    11.00000    0.06891    0.05458 =
         0.08627    0.01303    0.04037   -0.01892
AFIX  33
H11C  2    0.299529    0.649289    0.634482    11.00000   -1.50000
H11D  2    0.268899    0.705466    0.687395    11.00000   -1.50000
H11E  2    0.364717    0.666459    0.739558    11.00000   -1.50000
AFIX   0
ZN2   5    0.679005    0.672777    0.824712    11.00000    0.04876    0.03874 =
         0.05179    0.00568    0.02531    0.00445
CL21  4    0.827680    0.621803    0.878864    11.00000    0.04688    0.04381 =
         0.04167    0.00011    0.01031    0.00646
CL22  4    0.632761    0.723530    0.939215    11.00000    0.12562    0.06200 =
         0.08769    0.01315    0.07770    0.02694
CL23  4    0.560978    0.610139    0.733089    11.00000    0.04859    0.06053 =
         0.13186   -0.00752   -0.00155   -0.00490
N21   3    0.967977    0.948046    0.512611    11.00000    0.04439    0.05390 =
         0.05795    0.01571    0.01503   -0.00063
N22   3    0.723123    0.739681    0.742879    11.00000    0.04746    0.03883 =
         0.03806    0.00842    0.01565   -0.00070
C21   1    0.893938    0.926427    0.637592    11.00000    0.06655    0.03699 =
         0.06379   -0.00177    0.02653   -0.00063
AFIX  43
H21A  2    0.873065    0.940230    0.689569    11.00000   -1.20000
AFIX   0
C22   1    0.941665    0.965918    0.590023    11.00000    0.05447    0.04477 =
         0.07118    0.00495    0.01301   -0.01406
AFIX  43
H22A  2    0.955668    1.005788    0.612583    11.00000   -1.20000
AFIX   0
C23   1    0.954033    0.890091    0.483422    11.00000    0.07191    0.05916 =
         0.06262    0.00518    0.03733    0.00132
AFIX  43
H23A  2    0.974595    0.877726    0.430528    11.00000   -1.20000
AFIX   0
C24   1    0.910601    0.848516    0.528762    11.00000    0.08574    0.03974 =
         0.05841   -0.00283    0.03505    0.00246
AFIX  43
H24A  2    0.903038    0.808165    0.507276    11.00000   -1.20000
AFIX   0
C25   1    0.877355    0.865589    0.606859    11.00000    0.04309    0.03513 =
         0.03800    0.00824    0.01296   -0.00240
C26   1    0.824376    0.821796    0.654660    11.00000    0.03590    0.03667 =
         0.03220    0.00038    0.00408    0.00823
C27   1    0.803847    0.836111    0.741022    11.00000    0.07455    0.04225 =
         0.03854   -0.00334    0.02397   -0.00717
AFIX  43
H27A  2    0.823746    0.873748    0.770584    11.00000   -1.20000
AFIX   0
C28   1    0.754325    0.794717    0.782398    11.00000    0.08565    0.04708 =
         0.03862   -0.00065    0.02271   -0.00372
AFIX  43
H28A  2    0.741759    0.805106    0.840216    11.00000   -1.20000
AFIX   0
C29   1    0.740679    0.725612    0.659187    11.00000    0.05942    0.03834 =
         0.04366   -0.00577    0.02834   -0.00471
AFIX  43
H29A  2    0.719570    0.687746    0.631032    11.00000   -1.20000
AFIX   0
C210  1    0.789489    0.765788    0.612901    11.00000    0.05891    0.03497 =
         0.03763    0.00005    0.02352   -0.00027
AFIX  43
H21B  2    0.798748    0.755059    0.553805    11.00000   -1.20000
AFIX   0
C211  1    1.014892    0.993202    0.462031    11.00000    0.06400    0.07154 =
         0.10206    0.04237    0.03024   -0.00950
AFIX  33
H21C  2    1.030756    0.973614    0.408797    11.00000   -1.50000
H21D  2    1.075928    1.008964    0.506306    11.00000   -1.50000
H21E  2    0.968340    1.026236    0.438270    11.00000   -1.50000
AFIX   0
ZN3   5    0.655810    0.323255    0.809331    11.00000    0.04865    0.03160 =
         0.04402    0.00163    0.02377   -0.00341
CL31  4    0.580660    0.365650    0.909565    11.00000    0.14103    0.05730 =
         0.11591   -0.00992    0.10109   -0.00065
CL32  4    0.815332    0.291085    0.883505    11.00000    0.05440    0.08313 =
         0.05025    0.01603    0.01294    0.00440
CL33  4    0.570667    0.250170    0.710455    11.00000    0.06632    0.04075 =
         0.06372   -0.00224    0.01039   -0.01409
N31   3    0.967080    0.600626    0.537817    11.00000    0.03917    0.03177 =
         0.05249    0.00381    0.02042   -0.00494
N32   3    0.684575    0.392916    0.722036    11.00000    0.05112    0.02686 =
         0.03738    0.00260    0.01346   -0.00332
C31   1    0.855621    0.517070    0.511242    11.00000    0.06898    0.04394 =
         0.04093   -0.00894    0.02577   -0.01857
AFIX  43
H31A  2    0.822073    0.485852    0.470610    11.00000   -1.20000
AFIX   0
C32   1    0.921360    0.554614    0.481230    11.00000    0.06343    0.04871 =
         0.04058   -0.00525    0.02127   -0.01491
AFIX  43
H32A  2    0.933537    0.547805    0.422105    11.00000   -1.20000
AFIX   0
C33   1    0.949964    0.611438    0.622942    11.00000    0.06007    0.04678 =
         0.04936   -0.00752    0.02565   -0.02137
AFIX  43
H33A  2    0.982006    0.644063    0.661126    11.00000   -1.20000
AFIX   0
C34   1    0.884850    0.574222    0.654016    11.00000    0.05616    0.04111 =
         0.04872   -0.00551    0.03085   -0.01076
AFIX  43
H34A  2    0.871872    0.582499    0.712377    11.00000   -1.20000
AFIX   0
C35   1    0.838732    0.524637    0.598818    11.00000    0.04611    0.03143 =
         0.03067    0.00163    0.01222   -0.00315
C36   1    0.779569    0.480110    0.638155    11.00000    0.03728    0.02761 =
         0.03799    0.00133    0.00866   -0.00338
C37   1    0.764047    0.420447    0.603284    11.00000    0.06220    0.03450 =
         0.03466   -0.00552    0.02447   -0.01222
AFIX  43
H37A  2    0.785653    0.408762    0.550676    11.00000   -1.20000
AFIX   0
C38   1    0.716461    0.378600    0.646986    11.00000    0.06972    0.02571 =
         0.04005   -0.00402    0.02365   -0.01044
AFIX  43
H38A  2    0.706490    0.338910    0.622734    11.00000   -1.20000
AFIX   0
C39   1    0.693564    0.450731    0.752470    11.00000    0.05694    0.03374 =
         0.04976   -0.00715    0.02819   -0.00479
AFIX  43
H39A  2    0.667388    0.461680    0.802564    11.00000   -1.20000
AFIX   0
C310  1    0.740413    0.495150    0.712334    11.00000    0.07427    0.03368 =
         0.05439   -0.00822    0.03769   -0.00438
AFIX  43
H31B  2    0.745394    0.535105    0.735514    11.00000   -1.20000
AFIX   0
C311  1    1.041488    0.640189    0.508916    11.00000    0.05245    0.05871 =
         0.06356    0.00160    0.02763   -0.02010
AFIX  33
H31C  2    1.046062    0.627461    0.446770    11.00000   -1.50000
H31D  2    1.106807    0.636515    0.555917    11.00000   -1.50000
H31E  2    1.019484    0.682055    0.505460    11.00000   -1.50000

AFIX   0
HKLF 4

REM  9 in Cc [(MQ)ZnCl3] 0D
REM R1 =  0.0388 for    7212 Fo > 4sig(Fo)  and  0.0507 for all    8355 data
REM    461 parameters refined using      2 restraints

END

WGHT      0.0360     14.7576

REM Highest difference peak  0.404,  deepest hole -0.801,  1-sigma level  0.107
Q1    1   0.6368  0.9616  0.3032  11.00000  0.05    0.40
Q2    1   0.7993  0.9245  0.5596  11.00000  0.05    0.39
Q3    1   1.0048  0.5700  0.7908  11.00000  0.05    0.39
Q4    1   0.5764  1.0744  0.2993  11.00000  0.05    0.38
Q5    1   0.6813  0.5116  0.8338  11.00000  0.05    0.38
Q6    1   0.6822  0.6279  0.9031  11.00000  0.05    0.37
Q7    1   0.5626  0.7066  0.6475  11.00000  0.05    0.37
Q8    1   0.7020  0.2368  0.8612  11.00000  0.05    0.37
Q9    1   0.6785  0.7193  0.7651  11.00000  0.05    0.36
Q10   1   0.6997  0.9480  0.2272  11.00000  0.05    0.36
;
_shelx_res_checksum              44197

_exptl_crystal_recrystallization_method 'Re-crystallisation from solvent: water'
_chemical_properties_physical    ', Heat-sensitive,Photo-sensitive'
_exptl_crystal_preparation       ', Photochromism, Thermochromism, NLO'
